# Supplementary material for: From ex ovo to in vitro: xenotransplantation and vascularization of mouse embryonic kidneys in a microfluidic chip
Source: Lab Chip. 2024 Sep 2;24(20):4816–26. doi: 10.1039/d4lc00547c (PMC11408908; doi:10.1039/d4lc00547c)
Supplement: LC-024-D4LC00547C-s001 [file LC-024-D4LC00547C-s001.txt]

File Name : suppl fig 1.pdf

Caption : chicken derived capillaries (indicated with the arrows) growing into the microfluidic chip on cam. 

File Name : suppl fig 2.pdf

Caption : the vascular density of the mouse embryonic kidney on chip, cultivated first on cam and continued in vitro conditions, is higher than that cultivated solely in vitro.

File Name : suppl fig 3.pdf

Caption : embryonic chicken blood leaking into the lateral channels of microfluidic chip transplanted to cam is represented on the photo.
